# Supplementary material for: Research trends and hotspots in sclerotherapy for vascular malformations: bibliometric and visual analyses
Source: Front Physiol. 2026 Jun 11;17:1861596. doi: 10.3389/fphys.2026.1861596 (PMC13293944; doi:10.3389/fphys.2026.1861596)
Supplement: Supplementary file 4 [file Table1.xlsx]

## Sheet: Sheet1
SO	Rank	Freq	cumFreq	Zone
PHLEBOLOGY	1	56	56	Zone 1
JOURNAL OF PEDIATRIC SURGERY	2	54	110	Zone 1
JOURNAL OF CRANIOFACIAL SURGERY	3	51	161	Zone 1
CARDIOVASCULAR AND INTERVENTIONAL RADIOLOGY	4	49	210	Zone 1
JOURNAL OF VASCULAR AND INTERVENTIONAL RADIOLOGY	5	46	256	Zone 1
INTERNATIONAL JOURNAL OF PEDIATRIC OTORHINOLARYNGOLOGY	6	38	294	Zone 1
JOURNAL OF VASCULAR SURGERY-VENOUS AND LYMPHATIC DISORDERS	7	35	329	Zone 1
DERMATOLOGIC SURGERY	8	32	361	Zone 1
JOURNAL OF ORAL AND MAXILLOFACIAL SURGERY	9	21	382	Zone 1
JOURNAL OF MEMBRANE SCIENCE	10	18	400	Zone 1
JOURNAL OF VASCULAR SURGERY	11	18	418	Zone 1
LARYNGOSCOPE	12	18	436	Zone 1
PEDIATRIC SURGERY INTERNATIONAL	13	18	454	Zone 1
FRONTIERS IN PEDIATRICS	14	16	470	Zone 1
OPHTHALMIC PLASTIC AND RECONSTRUCTIVE SURGERY	15	16	486	Zone 1
PEDIATRIC RADIOLOGY	16	16	502	Zone 1
ANNALS OF VASCULAR SURGERY	17	15	517	Zone 1
EUROPEAN JOURNAL OF VASCULAR AND ENDOVASCULAR SURGERY	18	15	532	Zone 1
BRITISH JOURNAL OF ORAL \& MAXILLOFACIAL SURGERY	19	14	546	Zone 1
EUROPEAN ARCHIVES OF OTO-RHINO-LARYNGOLOGY	20	14	560	Zone 1
OTOLARYNGOLOGY-HEAD AND NECK SURGERY	21	14	574	Zone 1
PEDIATRIC DERMATOLOGY	22	14	588	Zone 1
PLOS ONE	23	14	602	Zone 1
ANNALS OF PLASTIC SURGERY	24	13	615	Zone 1
INTERNATIONAL ANGIOLOGY	25	13	628	Zone 1
JOURNAL OF CLINICAL MEDICINE	26	13	641	Zone 1
JOURNAL OF PLASTIC RECONSTRUCTIVE AND AESTHETIC SURGERY	27	13	654	Zone 1
MEDICINE	28	13	667	Zone 1
SEMINARS IN INTERVENTIONAL RADIOLOGY	29	13	680	Zone 1
AMERICAN JOURNAL OF ROENTGENOLOGY	30	12	692	Zone 1
EUROPEAN JOURNAL OF PEDIATRIC SURGERY	31	12	704	Zone 2
CHEMICAL ENGINEERING JOURNAL	32	11	715	Zone 2
EUROPEAN RADIOLOGY	33	11	726	Zone 2
JOURNAL OF CRANIO-MAXILLOFACIAL SURGERY	34	11	737	Zone 2
CLINICAL RADIOLOGY	35	10	747	Zone 2
HEAD AND NECK-JOURNAL FOR THE SCIENCES AND SPECIALTIES OF THE HEAD AND NECK	36	10	757	Zone 2
AMERICAN JOURNAL OF NEURORADIOLOGY	37	9	766	Zone 2
JOURNAL OF MOLECULAR LIQUIDS	38	9	775	Zone 2
JOURNAL OF NEUROINTERVENTIONAL SURGERY	39	9	784	Zone 2
PEDIATRIC BLOOD \& CANCER	40	9	793	Zone 2
ACS APPLIED MATERIALS \& INTERFACES	41	8	801	Zone 2
ADVANCED FUNCTIONAL MATERIALS	42	8	809	Zone 2
EUROPEAN JOURNAL OF RADIOLOGY	43	8	817	Zone 2
JOURNAL OF MATERIALS CHEMISTRY C	44	8	825	Zone 2
ORAL SURGERY ORAL MEDICINE ORAL PATHOLOGY ORAL RADIOLOGY AND ENDODONTOLOGY	45	8	833	Zone 2
PLASTIC AND RECONSTRUCTIVE SURGERY	46	8	841	Zone 2
SEMINARS IN PEDIATRIC SURGERY	47	8	849	Zone 2
FRONTIERS IN MEDICINE	48	7	856	Zone 2
INTERNATIONAL JOURNAL OF ORAL AND MAXILLOFACIAL SURGERY	49	7	863	Zone 2
ORAL SURGERY ORAL MEDICINE ORAL PATHOLOGY ORAL RADIOLOGY	50	7	870	Zone 2
ORPHANET JOURNAL OF RARE DISEASES	51	7	877	Zone 2
SEPARATION AND PURIFICATION TECHNOLOGY	52	7	884	Zone 2
ACTA OTO-LARYNGOLOGICA	53	6	890	Zone 2
ACTA OTORHINOLARYNGOLOGICA ITALICA	54	6	896	Zone 2
AMERICAN JOURNAL OF OTOLARYNGOLOGY	55	6	902	Zone 2
BRITISH JOURNAL OF DERMATOLOGY	56	6	908	Zone 2
DERMATOLOGIC THERAPY	57	6	914	Zone 2
DIAGNOSTIC AND INTERVENTIONAL RADIOLOGY	58	6	920	Zone 2
EXPERIMENTAL AND THERAPEUTIC MEDICINE	59	6	926	Zone 2
FRONTIERS IN ONCOLOGY	60	6	932	Zone 2
FRONTIERS IN SURGERY	61	6	938	Zone 2
INTERNATIONAL JOURNAL OF BIOLOGICAL MACROMOLECULES	62	6	944	Zone 2
JOURNAL OF ENVIRONMENTAL CHEMICAL ENGINEERING	63	6	950	Zone 2
JOURNAL OF LARYNGOLOGY AND OTOLOGY	64	6	956	Zone 2
JOURNAL OF PLASTIC SURGERY AND HAND SURGERY	65	6	962	Zone 2
RADIOLOGY	66	6	968	Zone 2
ACTA RADIOLOGICA	67	5	973	Zone 2
AESTHETIC PLASTIC SURGERY	68	5	978	Zone 2
ANGIOGENESIS	69	5	983	Zone 2
ANNALS OF OTOLOGY RHINOLOGY AND LARYNGOLOGY	70	5	988	Zone 2
BRITISH JOURNAL OF RADIOLOGY	71	5	993	Zone 2
CLINICAL HEMORHEOLOGY AND MICROCIRCULATION	72	5	998	Zone 2
ENT-EAR NOSE \& THROAT JOURNAL	73	5	1003	Zone 2
FRONTIERS IN NEUROLOGY	74	5	1008	Zone 2
IN VIVO	75	5	1013	Zone 2
JOURNAL OF CLINICAL ULTRASOUND	76	5	1018	Zone 2
JOURNAL OF MAGNETIC RESONANCE IMAGING	77	5	1023	Zone 2
JOURNAL OF PEDIATRIC ORTHOPAEDICS	78	5	1028	Zone 2
JOURNAL OF SURGICAL RESEARCH	79	5	1033	Zone 2
JOURNAL OF THE AMERICAN ACADEMY OF DERMATOLOGY	80	5	1038	Zone 2
ORAL AND MAXILLOFACIAL SURGERY CLINICS OF NORTH AMERICA	81	5	1043	Zone 2
RADIOGRAPHICS	82	5	1048	Zone 2
SCIENTIFIC REPORTS	83	5	1053	Zone 2
SURGERY TODAY	84	5	1058	Zone 2
VASA-EUROPEAN JOURNAL OF VASCULAR MEDICINE	85	5	1063	Zone 2
VASCULAR	86	5	1068	Zone 2
VASCULAR AND ENDOVASCULAR SURGERY	87	5	1073	Zone 2
ADVANCED MATERIALS	88	4	1077	Zone 2
ARCHIVES OF OTOLARYNGOLOGY-HEAD \& NECK SURGERY	89	4	1081	Zone 2
ASIAN JOURNAL OF SURGERY	90	4	1085	Zone 2
AUSTRALASIAN JOURNAL OF DERMATOLOGY	91	4	1089	Zone 2
COLLOIDS AND SURFACES A-PHYSICOCHEMICAL AND ENGINEERING ASPECTS	92	4	1093	Zone 2
DIAGNOSTIC AND INTERVENTIONAL IMAGING	93	4	1097	Zone 2
EUROPEAN JOURNAL OF PEDIATRICS	94	4	1101	Zone 2
FACIAL PLASTIC SURGERY	95	4	1105	Zone 2
FRONTIERS IN CARDIOVASCULAR MEDICINE	96	4	1109	Zone 2
HELIYON	97	4	1113	Zone 2
INTERNATIONAL JOURNAL OF CLINICAL AND EXPERIMENTAL MEDICINE	98	4	1117	Zone 2
INTERNATIONAL JOURNAL OF CLINICAL AND EXPERIMENTAL PATHOLOGY	99	4	1121	Zone 2
INTERNATIONAL JOURNAL OF PHARMACEUTICS	100	4	1125	Zone 2
JAPANESE JOURNAL OF RADIOLOGY	101	4	1129	Zone 2
JOURNAL OF COLLOID AND INTERFACE SCIENCE	102	4	1133	Zone 2
JOURNAL OF COSMETIC AND LASER THERAPY	103	4	1137	Zone 2
JOURNAL OF HAND SURGERY-AMERICAN VOLUME	104	4	1141	Zone 2
JOURNAL OF LAPAROENDOSCOPIC \& ADVANCED SURGICAL TECHNIQUES	105	4	1145	Zone 2
JOURNAL OF ORAL PATHOLOGY \& MEDICINE	106	4	1149	Zone 2
JOURNAL OF PEDIATRIC AND ADOLESCENT GYNECOLOGY	107	4	1153	Zone 2
LANGMUIR	108	4	1157	Zone 2
LASERS IN MEDICAL SCIENCE	109	4	1161	Zone 2
LASERS IN SURGERY AND MEDICINE	110	4	1165	Zone 2
LYMPHATIC RESEARCH AND BIOLOGY	111	4	1169	Zone 2
MEDICINA-LITHUANIA	112	4	1173	Zone 2
MEDICINA ORAL PATOLOGIA ORAL Y CIRUGIA BUCAL	113	4	1177	Zone 2
OTOLARYNGOLOGIC CLINICS OF NORTH AMERICA	114	4	1181	Zone 2
PAKISTAN JOURNAL OF MEDICAL SCIENCES	115	4	1185	Zone 2
PEDIATRICS	116	4	1189	Zone 2
PHARMACEUTICS	117	4	1193	Zone 2
RSC ADVANCES	118	4	1197	Zone 2
SKELETAL RADIOLOGY	119	4	1201	Zone 2
SPECTROCHIMICA ACTA PART A-MOLECULAR AND BIOMOLECULAR SPECTROSCOPY	120	4	1205	Zone 2
WORLD NEUROSURGERY	121	4	1209	Zone 2
ACS APPLIED ELECTRONIC MATERIALS	122	3	1212	Zone 2
ACS NANO	123	3	1215	Zone 2
ACS SUSTAINABLE CHEMISTRY \& ENGINEERING	124	3	1218	Zone 2
ACTA PAEDIATRICA	125	3	1221	Zone 2
ADVANCED POWDER TECHNOLOGY	126	3	1224	Zone 2
ANZ JOURNAL OF SURGERY	127	3	1227	Zone 2
APPLIED PHYSICS LETTERS	128	3	1230	Zone 2
ARABIAN JOURNAL OF CHEMISTRY	129	3	1233	Zone 2
AURIS NASUS LARYNX	130	3	1236	Zone 2
BIOMASS CONVERSION AND BIOREFINERY	131	3	1239	Zone 2
BMC PEDIATRICS	132	3	1242	Zone 2
CANCERS	133	3	1245	Zone 2
CARBOHYDRATE POLYMERS	134	3	1248	Zone 2
CARDIOVASCULAR DIAGNOSIS AND THERAPY	135	3	1251	Zone 2
CHILDREN-BASEL	136	3	1254	Zone 2
CLINICAL ORTHOPAEDICS AND RELATED RESEARCH	137	3	1257	Zone 2
CLINICS IN PLASTIC SURGERY	138	3	1260	Zone 2
COMPOSITES COMMUNICATIONS	139	3	1263	Zone 2
CURRENT OPINION IN OPHTHALMOLOGY	140	3	1266	Zone 2
DALTON TRANSACTIONS	141	3	1269	Zone 2
ENVIRONMENTAL SCIENCE AND POLLUTION RESEARCH	142	3	1272	Zone 2
FOOD \& FUNCTION	143	3	1275	Zone 2
FRONTIERS IN PHYSIOLOGY	144	3	1278	Zone 2
FUEL	145	3	1281	Zone 2
INORGANIC CHEMISTRY	146	3	1284	Zone 2
INTERNATIONAL JOURNAL OF FOOD MICROBIOLOGY	147	3	1287	Zone 2
JAMA DERMATOLOGY	148	3	1290	Zone 2
JCPSP-JOURNAL OF THE COLLEGE OF PHYSICIANS AND SURGEONS PAKISTAN	149	3	1293	Zone 2
JOURNAL OF AAPOS	150	3	1296	Zone 2
JOURNAL OF APPLIED POLYMER SCIENCE	151	3	1299	Zone 2
JOURNAL OF CHEMICAL AND ENGINEERING DATA	152	3	1302	Zone 2
JOURNAL OF COATINGS TECHNOLOGY AND RESEARCH	153	3	1305	Zone 2
JOURNAL OF DERMATOLOGY	154	3	1308	Zone 2
JOURNAL OF LUMINESCENCE	155	3	1311	Zone 2
JOURNAL OF PEDIATRIC HEMATOLOGY ONCOLOGY	156	3	1314	Zone 2
JOURNAL OF UROLOGY	157	3	1317	Zone 2
KOREAN JOURNAL OF RADIOLOGY	158	3	1320	Zone 2
LARYNGOSCOPE INVESTIGATIVE OTOLARYNGOLOGY	159	3	1323	Zone 2
MICROSCOPY RESEARCH AND TECHNIQUE	160	3	1326	Zone 2
NANOSCALE	161	3	1329	Zone 2
OPTICAL MATERIALS	162	3	1332	Zone 2
PEDIATRICS INTERNATIONAL	163	3	1335	Zone 2
PHYSICAL CHEMISTRY CHEMICAL PHYSICS	164	3	1338	Zone 2
RADIOLOGIA MEDICA	165	3	1341	Zone 2
RADIOLOGIC CLINICS OF NORTH AMERICA	166	3	1344	Zone 2
RADIOLOGY AND ONCOLOGY	167	3	1347	Zone 2
ROMANIAN JOURNAL OF MORPHOLOGY AND EMBRYOLOGY	168	3	1350	Zone 2
SCANDINAVIAN JOURNAL OF IMMUNOLOGY	169	3	1353	Zone 2
SEMINARS IN PLASTIC SURGERY	170	3	1356	Zone 2
SMALL	171	3	1359	Zone 2
TURKISH JOURNAL OF PEDIATRICS	172	3	1362	Zone 2
WORLD JOURNAL OF GASTROENTEROLOGY	173	3	1365	Zone 3
WORLD JOURNAL OF SURGERY	174	3	1368	Zone 3
WORLD JOURNAL OF SURGICAL ONCOLOGY	175	3	1371	Zone 3
ABDOMINAL RADIOLOGY	176	2	1373	Zone 3
ACS APPLIED NANO MATERIALS	177	2	1375	Zone 3
ACS APPLIED POLYMER MATERIALS	178	2	1377	Zone 3
ACTA MEDICA MEDITERRANEA	179	2	1379	Zone 3
ADVANCED ELECTRONIC MATERIALS	180	2	1381	Zone 3
ADVANCED MATERIALS TECHNOLOGIES	181	2	1383	Zone 3
ALCOHOL AND ALCOHOLISM	182	2	1385	Zone 3
AMERICAN JOURNAL OF PATHOLOGY	183	2	1387	Zone 3
APPLIED SURFACE SCIENCE	184	2	1389	Zone 3
ARCHIVES OF FACIAL PLASTIC SURGERY	185	2	1391	Zone 3
ARCHIVOS ARGENTINOS DE PEDIATRIA	186	2	1393	Zone 3
ARQUIVOS BRASILEIROS DE OFTALMOLOGIA	187	2	1395	Zone 3
BIOCHEMICAL AND BIOPHYSICAL RESEARCH COMMUNICATIONS	188	2	1397	Zone 3
BIOMEDICINES	189	2	1399	Zone 3
BIORESOURCE TECHNOLOGY	190	2	1401	Zone 3
BIORESOURCES	191	2	1403	Zone 3
BIOTECHNOLOGY AND BIOPROCESS ENGINEERING	192	2	1405	Zone 3
BLOOD COAGULATION \& FIBRINOLYSIS	193	2	1407	Zone 3
BMC OPHTHALMOLOGY	194	2	1409	Zone 3
BMC PLANT BIOLOGY	195	2	1411	Zone 3
BMC SURGERY	196	2	1413	Zone 3
BRAZILIAN JOURNAL OF OTORHINOLARYNGOLOGY	197	2	1415	Zone 3
BRAZILIAN ORAL RESEARCH	198	2	1417	Zone 3
BRITISH JOURNAL OF OPHTHALMOLOGY	199	2	1419	Zone 3
BRITISH JOURNAL OF PHARMACOLOGY	200	2	1421	Zone 3
CARBON	201	2	1423	Zone 3
CHEMICAL ENGINEERING SCIENCE	202	2	1425	Zone 3
CHILDS NERVOUS SYSTEM	203	2	1427	Zone 3
CLINICAL IMAGING	204	2	1429	Zone 3
CLINICAL ORAL INVESTIGATIONS	205	2	1431	Zone 3
CLINICS	206	2	1433	Zone 3
CURRENT EYE RESEARCH	207	2	1435	Zone 3
CURRENT OPINION IN OTOLARYNGOLOGY \& HEAD AND NECK SURGERY	208	2	1437	Zone 3
CURRENT OPINION IN PEDIATRICS	209	2	1439	Zone 3
DENTOMAXILLOFACIAL RADIOLOGY	210	2	1441	Zone 3
DIAGNOSTICS	211	2	1443	Zone 3
ENERGY SOURCES PART A-RECOVERY UTILIZATION AND ENVIRONMENTAL EFFECTS	212	2	1445	Zone 3
EUROPEAN ANNALS OF OTORHINOLARYNGOLOGY-HEAD AND NECK DISEASES	213	2	1447	Zone 3
EUROPEAN JOURNAL OF OBSTETRICS \& GYNECOLOGY AND REPRODUCTIVE BIOLOGY	214	2	1449	Zone 3
EUROPEAN JOURNAL OF PHARMACEUTICAL SCIENCES	215	2	1451	Zone 3
EUROPEAN REVIEW FOR MEDICAL AND PHARMACOLOGICAL SCIENCES	216	2	1453	Zone 3
EYE	217	2	1455	Zone 3
FETAL DIAGNOSIS AND THERAPY	218	2	1457	Zone 3
FLUID PHASE EQUILIBRIA	219	2	1459	Zone 3
FOOD AND BIOPRODUCTS PROCESSING	220	2	1461	Zone 3
FOODS	221	2	1463	Zone 3
FOOT \& ANKLE INTERNATIONAL	222	2	1465	Zone 3
FRONTIERS IN CELL AND DEVELOPMENTAL BIOLOGY	223	2	1467	Zone 3
FRONTIERS IN PLANT SCIENCE	224	2	1469	Zone 3
GASTROINTESTINAL ENDOSCOPY	225	2	1471	Zone 3
HOLZFORSCHUNG	226	2	1473	Zone 3
INDIAN JOURNAL OF DERMATOLOGY VENEREOLOGY \& LEPROLOGY	227	2	1475	Zone 3
INDIAN JOURNAL OF PEDIATRICS	228	2	1477	Zone 3
INDIAN JOURNAL OF SURGERY	229	2	1479	Zone 3
INDUSTRIAL \& ENGINEERING CHEMISTRY RESEARCH	230	2	1481	Zone 3
INTERNATIONAL JOURNAL OF DERMATOLOGY	231	2	1483	Zone 3
INTERVENTIONAL NEURORADIOLOGY	232	2	1485	Zone 3
JAMA OTOLARYNGOLOGY-HEAD \& NECK SURGERY	233	2	1487	Zone 3
JCI INSIGHT	234	2	1489	Zone 3
JOURNAL OF CARDIOVASCULAR SURGERY	235	2	1491	Zone 3
JOURNAL OF CHEMICAL THERMODYNAMICS	236	2	1493	Zone 3
JOURNAL OF DERMATOLOGICAL TREATMENT	237	2	1495	Zone 3
JOURNAL OF INDUSTRIAL AND ENGINEERING CHEMISTRY	238	2	1497	Zone 3
JOURNAL OF INTERNATIONAL MEDICAL RESEARCH	239	2	1499	Zone 3
JOURNAL OF INVESTIGATIVE DERMATOLOGY	240	2	1501	Zone 3
JOURNAL OF MEDICAL IMAGING AND RADIATION ONCOLOGY	241	2	1503	Zone 3
JOURNAL OF MEDICAL ULTRASONICS	242	2	1505	Zone 3
JOURNAL OF OBSTETRICS AND GYNAECOLOGY RESEARCH	243	2	1507	Zone 3
JOURNAL OF PERINATOLOGY	244	2	1509	Zone 3
JOURNAL OF REPRODUCTIVE MEDICINE	245	2	1511	Zone 3
JOURNAL OF THE BRAZILIAN CHEMICAL SOCIETY	246	2	1513	Zone 3
JOURNAL OF THE PAKISTAN MEDICAL ASSOCIATION	247	2	1515	Zone 3
JOURNAL OF THERMAL SPRAY TECHNOLOGY	248	2	1517	Zone 3
JOURNAL OF ULTRASOUND IN MEDICINE	249	2	1519	Zone 3
JOVE-JOURNAL OF VISUALIZED EXPERIMENTS	250	2	1521	Zone 3
LIFE-BASEL	251	2	1523	Zone 3
LYMPHOLOGY	252	2	1525	Zone 3
MATERIALS	253	2	1527	Zone 3
MATERIALS \& DESIGN	254	2	1529	Zone 3
MATERIALS HORIZONS	255	2	1531	Zone 3
MATERIALS LETTERS	256	2	1533	Zone 3
MEDICAL SCIENCE MONITOR	257	2	1535	Zone 3
MEMBRANES	258	2	1537	Zone 3
MICROORGANISMS	259	2	1539	Zone 3
MOLECULES	260	2	1541	Zone 3
NATURE COMMUNICATIONS	261	2	1543	Zone 3
NEURAL COMPUTING \& APPLICATIONS	262	2	1545	Zone 3
NEUROIMAGING CLINICS OF NORTH AMERICA	263	2	1547	Zone 3
NEURORADIOLOGY	264	2	1549	Zone 3
ONCOLOGY LETTERS	265	2	1551	Zone 3
ONCOLOGY REPORTS	266	2	1553	Zone 3
OPEN MEDICINE	267	2	1555	Zone 3
OPTICAL AND QUANTUM ELECTRONICS	268	2	1557	Zone 3
ORAL ONCOLOGY	269	2	1559	Zone 3
ORGANIC \& BIOMOLECULAR CHEMISTRY	270	2	1561	Zone 3
POLISH JOURNAL OF CHEMICAL TECHNOLOGY	271	2	1563	Zone 3
POLYMERS	272	2	1565	Zone 3
POLYMERS FOR ADVANCED TECHNOLOGIES	273	2	1567	Zone 3
QUALITY OF LIFE RESEARCH	274	2	1569	Zone 3
ROFO-FORTSCHRITTE AUF DEM GEBIET DER RONTGENSTRAHLEN UND DER BILDGEBENDEN VERFAHREN	275	2	1571	Zone 3
SEMINARS IN CUTANEOUS MEDICINE AND SURGERY	276	2	1573	Zone 3
SEMINARS IN MUSCULOSKELETAL RADIOLOGY	277	2	1575	Zone 3
SEMINARS IN VASCULAR SURGERY	278	2	1577	Zone 3
SPINE	279	2	1579	Zone 3
SPRINGERPLUS	280	2	1581	Zone 3
SURFACES AND INTERFACES	281	2	1583	Zone 3
SURGICAL ENDOSCOPY AND OTHER INTERVENTIONAL TECHNIQUES	282	2	1585	Zone 3
SURVEY OF OPHTHALMOLOGY	283	2	1587	Zone 3
YONSEI MEDICAL JOURNAL	284	2	1589	Zone 3
ABDOMINAL IMAGING	285	1	1590	Zone 3
ACS OMEGA	286	1	1591	Zone 3
ACS SENSORS	287	1	1592	Zone 3
ACTA BIOMATERIALIA	288	1	1593	Zone 3
ACTA BOTANICA MEXICANA	289	1	1594	Zone 3
ACTA CYTOLOGICA	290	1	1595	Zone 3
ACTA PHARMACEUTICA SINICA B	291	1	1596	Zone 3
ACTA PHYSIOLOGIAE PLANTARUM	292	1	1597	Zone 3
ADVANCED ENERGY MATERIALS	293	1	1598	Zone 3
ADVANCED HEALTHCARE MATERIALS	294	1	1599	Zone 3
ADVANCED MATERIALS INTERFACES	295	1	1600	Zone 3
ADVANCES IN COLLOID AND INTERFACE SCIENCE	296	1	1601	Zone 3
ADVANCES IN WOUND CARE	297	1	1602	Zone 3
AESTHETIC SURGERY JOURNAL	298	1	1603	Zone 3
AEU-INTERNATIONAL JOURNAL OF ELECTRONICS AND COMMUNICATIONS	299	1	1604	Zone 3
AFRICAN JOURNAL OF BIOTECHNOLOGY	300	1	1605	Zone 3
AFRICAN JOURNAL OF MICROBIOLOGY RESEARCH	301	1	1606	Zone 3
ALCOHOL-CLINICAL AND EXPERIMENTAL RESEARCH	302	1	1607	Zone 3
ALEXANDRIA ENGINEERING JOURNAL	303	1	1608	Zone 3
AMB EXPRESS	304	1	1609	Zone 3
AMERICAN JOURNAL OF CHINESE MEDICINE	305	1	1610	Zone 3
AMERICAN JOURNAL OF CLINICAL DERMATOLOGY	306	1	1611	Zone 3
AMERICAN JOURNAL OF DERMATOPATHOLOGY	307	1	1612	Zone 3
AMERICAN JOURNAL OF MEDICINE	308	1	1613	Zone 3
AMERICAN JOURNAL OF OBSTETRICS AND GYNECOLOGY	309	1	1614	Zone 3
AMERICAN JOURNAL OF OPHTHALMOLOGY	310	1	1615	Zone 3
AMERICAN JOURNAL OF PERINATOLOGY	311	1	1616	Zone 3
AMERICAN JOURNAL OF PHYSIOLOGY-GASTROINTESTINAL AND LIVER PHYSIOLOGY	312	1	1617	Zone 3
AMERICAN JOURNAL OF PHYSIOLOGY-HEART AND CIRCULATORY PHYSIOLOGY	313	1	1618	Zone 3
AMERICAN JOURNAL OF PHYSIOLOGY-LUNG CELLULAR AND MOLECULAR PHYSIOLOGY	314	1	1619	Zone 3
AMERICAN JOURNAL OF SPORTS MEDICINE	315	1	1620	Zone 3
AMERICAN JOURNAL OF TRANSPLANTATION	316	1	1621	Zone 3
AMYLOID-JOURNAL OF PROTEIN FOLDING DISORDERS	317	1	1622	Zone 3
ANAIS BRASILEIROS DE DERMATOLOGIA	318	1	1623	Zone 3
ANALYTICAL BIOCHEMISTRY	319	1	1624	Zone 3
ANATOLIAN JOURNAL OF CARDIOLOGY	320	1	1625	Zone 3
ANGLE ORTHODONTIST	321	1	1626	Zone 3
ANNALI ITALIANI DI CHIRURGIA	322	1	1627	Zone 3
ANNALS OF DERMATOLOGY	323	1	1628	Zone 3
ANNALS OF HEMATOLOGY	324	1	1629	Zone 3
ANNALS OF PALLIATIVE MEDICINE	325	1	1630	Zone 3
ANNALS OF SURGERY	326	1	1631	Zone 3
ANNALS OF THE ROYAL COLLEGE OF SURGEONS OF ENGLAND	327	1	1632	Zone 3
ANNALS OF THORACIC AND CARDIOVASCULAR SURGERY	328	1	1633	Zone 3
ANNALS OF TRANSLATIONAL MEDICINE	329	1	1634	Zone 3
ANTIBIOTICS-BASEL	330	1	1635	Zone 3
APMIS	331	1	1636	Zone 3
APPLIED CATALYSIS A-GENERAL	332	1	1637	Zone 3
APPLIED CATALYSIS B-ENVIRONMENTAL	333	1	1638	Zone 3
APPLIED CLAY SCIENCE	334	1	1639	Zone 3
APPLIED MICROBIOLOGY AND BIOTECHNOLOGY	335	1	1640	Zone 3
APPLIED PHYSICS A-MATERIALS SCIENCE \& PROCESSING	336	1	1641	Zone 3
APPLIED PHYSICS EXPRESS	337	1	1642	Zone 3
APPLIED SCIENCES-BASEL	338	1	1643	Zone 3
APPLIED SPECTROSCOPY	339	1	1644	Zone 3
APPLIED THERMAL ENGINEERING	340	1	1645	Zone 3
AQUACULTURE RESEARCH	341	1	1646	Zone 3
ARCHIVES OF BIOLOGICAL SCIENCES	342	1	1647	Zone 3
ARCHIVES OF DERMATOLOGY	343	1	1648	Zone 3
ARCHIVES OF MEDICAL SCIENCE	344	1	1649	Zone 3
ASIAN PACIFIC JOURNAL OF CANCER PREVENTION	345	1	1650	Zone 3
ATHEROSCLEROSIS	346	1	1651	Zone 3
B-ENT	347	1	1652	Zone 3
BASIC \& CLINICAL PHARMACOLOGY \& TOXICOLOGY	348	1	1653	Zone 3
BASIC RESEARCH IN CARDIOLOGY	349	1	1654	Zone 3
BEST PRACTICE \& RESEARCH CLINICAL OBSTETRICS \& GYNAECOLOGY	350	1	1655	Zone 3
BIOCHEMICAL ENGINEERING JOURNAL	351	1	1656	Zone 3
BIOCHEMICAL PHARMACOLOGY	352	1	1657	Zone 3
BIOENGINEERING-BASEL	353	1	1658	Zone 3
BIOFABRICATION	354	1	1659	Zone 3
BIOLOGICAL TRACE ELEMENT RESEARCH	355	1	1660	Zone 3
BIOMACROMOLECULES	356	1	1661	Zone 3
BIOMED RESEARCH INTERNATIONAL	357	1	1662	Zone 3
BIOTECHNOLOGY AND APPLIED BIOCHEMISTRY	358	1	1663	Zone 3
BIOTECHNOLOGY JOURNAL	359	1	1664	Zone 3
BMC ANESTHESIOLOGY	360	1	1665	Zone 3
BMC COMPLEMENTARY AND ALTERNATIVE MEDICINE	361	1	1666	Zone 3
BMC GASTROENTEROLOGY	362	1	1667	Zone 3
BMC IMMUNOLOGY	363	1	1668	Zone 3
BMC MEDICAL EDUCATION	364	1	1669	Zone 3
BMC MEDICAL IMAGING	365	1	1670	Zone 3
BMC MEDICAL RESEARCH METHODOLOGY	366	1	1671	Zone 3
BMC MUSCULOSKELETAL DISORDERS	367	1	1672	Zone 3
BMC ORAL HEALTH	368	1	1673	Zone 3
BMC PREGNANCY AND CHILDBIRTH	369	1	1674	Zone 3
BMC PSYCHIATRY	370	1	1675	Zone 3
BMC PULMONARY MEDICINE	371	1	1676	Zone 3
BMC UROLOGY	372	1	1677	Zone 3
BMJ OPEN	373	1	1678	Zone 3
BONE	374	1	1679	Zone 3
BRAZILIAN JOURNAL OF ANESTHESIOLOGY	375	1	1680	Zone 3
BREAST CANCER RESEARCH	376	1	1681	Zone 3
BRITISH JOURNAL OF PLASTIC SURGERY	377	1	1682	Zone 3
BULGARIAN CHEMICAL COMMUNICATIONS	378	1	1683	Zone 3
BULLETIN OF MARINE SCIENCE	379	1	1684	Zone 3
CALCIFIED TISSUE INTERNATIONAL	380	1	1685	Zone 3
CANADIAN ASSOCIATION OF RADIOLOGISTS JOURNAL-JOURNAL DE L ASSOCIATION CANADIENNE DES RADIOLOGISTES	381	1	1686	Zone 3
CANADIAN JOURNAL OF CARDIOLOGY	382	1	1687	Zone 3
CANADIAN JOURNAL OF NEUROLOGICAL SCIENCES	383	1	1688	Zone 3
CANADIAN JOURNAL OF PHYSIOLOGY AND PHARMACOLOGY	384	1	1689	Zone 3
CANADIAN JOURNAL OF PLASTIC SURGERY	385	1	1690	Zone 3
CANADIAN JOURNAL OF SURGERY	386	1	1691	Zone 3
CARBON LETTERS	387	1	1692	Zone 3
CARDIOVASCULAR THERAPEUTICS	388	1	1693	Zone 3
CATHETERIZATION AND CARDIOVASCULAR INTERVENTIONS	389	1	1694	Zone 3
CELL BIOCHEMISTRY AND BIOPHYSICS	390	1	1695	Zone 3
CELLS	391	1	1696	Zone 3
CEMENT AND CONCRETE RESEARCH	392	1	1697	Zone 3
CERAMICS INTERNATIONAL	393	1	1698	Zone 3
CHEMICAL ENGINEERING RESEARCH \& DESIGN	394	1	1699	Zone 3
CHEMICAL PAPERS	395	1	1700	Zone 3
CHEMICAL SCIENCE	396	1	1701	Zone 3
CHEMISTRY \& BIODIVERSITY	397	1	1702	Zone 3
CHEMISTRY OF MATERIALS	398	1	1703	Zone 3
CHEMISTRYSELECT	399	1	1704	Zone 3
CHEMOSPHERE	400	1	1705	Zone 3
CHEMPHYSCHEM	401	1	1706	Zone 3
CHEMSUSCHEM	402	1	1707	Zone 3
CHINESE JOURNAL OF STRUCTURAL CHEMISTRY	403	1	1708	Zone 3
CHINESE MEDICAL JOURNAL	404	1	1709	Zone 3
CIRCULATION RESEARCH	405	1	1710	Zone 3
CLINICAL AND EXPERIMENTAL OTORHINOLARYNGOLOGY	406	1	1711	Zone 3
CLINICAL CARDIOLOGY	407	1	1712	Zone 3
CLINICAL COSMETIC AND INVESTIGATIONAL DERMATOLOGY	408	1	1713	Zone 3
COCHRANE DATABASE OF SYSTEMATIC REVIEWS	409	1	1714	Zone 3
COLLOID AND POLYMER SCIENCE	410	1	1715	Zone 3
COMPOSITES PART B-ENGINEERING	411	1	1716	Zone 3
COMPOSITES SCIENCE AND TECHNOLOGY	412	1	1717	Zone 3
CRYSTENGCOMM	413	1	1718	Zone 3
CUAJ-CANADIAN UROLOGICAL ASSOCIATION JOURNAL	414	1	1719	Zone 3
CURRENT MEDICAL IMAGING	415	1	1720	Zone 3
CURRENT OPINION IN ONCOLOGY	416	1	1721	Zone 3
CURRENT TREATMENT OPTIONS IN NEUROLOGY	417	1	1722	Zone 3
CURRENT VASCULAR PHARMACOLOGY	418	1	1723	Zone 3
DERMATOLOGIC CLINICS	419	1	1724	Zone 3
DERMATOLOGY	420	1	1725	Zone 3
DESALINATION	421	1	1726	Zone 3
DIAGNOSTIC CYTOPATHOLOGY	422	1	1727	Zone 3
DIAGNOSTIC PATHOLOGY	423	1	1728	Zone 3
DIGESTIVE AND LIVER DISEASE	424	1	1729	Zone 3
DIGESTIVE DISEASES AND SCIENCES	425	1	1730	Zone 3
DISEASE MARKERS	426	1	1731	Zone 3
DRUG DELIVERY	427	1	1732	Zone 3
DYES AND PIGMENTS	428	1	1733	Zone 3
EARLY HUMAN DEVELOPMENT	429	1	1734	Zone 3
ENERGY	430	1	1735	Zone 3
ENERGY CONVERSION AND MANAGEMENT	431	1	1736	Zone 3
ENERGY SCIENCE \& ENGINEERING	432	1	1737	Zone 3
ENERGY TECHNOLOGY	433	1	1738	Zone 3
ENTROPY	434	1	1739	Zone 3
ESCIENCE	435	1	1740	Zone 3
ESOPHAGUS	436	1	1741	Zone 3
EUROPEAN JOURNAL OF DERMATOLOGY	437	1	1742	Zone 3
EUROPEAN JOURNAL OF GASTROENTEROLOGY \& HEPATOLOGY	438	1	1743	Zone 3
EUROPEAN JOURNAL OF MEDICAL GENETICS	439	1	1744	Zone 3
EUROPEAN JOURNAL OF MEDICAL RESEARCH	440	1	1745	Zone 3
EUROPEAN JOURNAL OF NUTRITION	441	1	1746	Zone 3
EUROPEAN JOURNAL OF OPHTHALMOLOGY	442	1	1747	Zone 3
EUROPEAN JOURNAL OF ORAL SCIENCES	443	1	1748	Zone 3
EUROPEAN POLYMER JOURNAL	444	1	1749	Zone 3
EUROPEAN RESPIRATORY JOURNAL	445	1	1750	Zone 3
EUROPEAN UROLOGY	446	1	1751	Zone 3
EXPERIMENTAL BIOLOGY AND MEDICINE	447	1	1752	Zone 3
EXPERIMENTAL EYE RESEARCH	448	1	1753	Zone 3
EXPERIMENTAL PARASITOLOGY	449	1	1754	Zone 3
FACIAL PLASTIC SURGERY \& AESTHETIC MEDICINE	450	1	1755	Zone 3
FACIAL PLASTIC SURGERY CLINICS OF NORTH AMERICA	451	1	1756	Zone 3
FARMACIA	452	1	1757	Zone 3
FEMS MICROBIOLOGY LETTERS	453	1	1758	Zone 3
FOLIA MICROBIOLOGICA	454	1	1759	Zone 3
FOOD AND CHEMICAL TOXICOLOGY	455	1	1760	Zone 3
FOOD CHEMISTRY	456	1	1761	Zone 3
FOOD MICROBIOLOGY	457	1	1762	Zone 3
FRONTIERS IN BIOENGINEERING AND BIOTECHNOLOGY	458	1	1763	Zone 3
FRONTIERS IN CELLULAR AND INFECTION MICROBIOLOGY	459	1	1764	Zone 3
FRONTIERS IN PUBLIC HEALTH	460	1	1765	Zone 3
FRONTIERS OF MEDICINE	461	1	1766	Zone 3
GENETICS AND MOLECULAR RESEARCH	462	1	1767	Zone 3
GERODONTOLOGY	463	1	1768	Zone 3
GLAND SURGERY	464	1	1769	Zone 3
GRAEFES ARCHIVE FOR CLINICAL AND EXPERIMENTAL OPHTHALMOLOGY	465	1	1770	Zone 3
HAMOSTASEOLOGIE	466	1	1771	Zone 3
HEAD \& FACE MEDICINE	467	1	1772	Zone 3
HEALTH TECHNOLOGY ASSESSMENT	468	1	1773	Zone 3
HEMATOLOGY-AMERICAN SOCIETY OF HEMATOLOGY EDUCATION PROGRAM	469	1	1774	Zone 3
HEPATITIS MONTHLY	470	1	1775	Zone 3
HEREDITAS	471	1	1776	Zone 3
HISTOPATHOLOGY	472	1	1777	Zone 3
HONG KONG JOURNAL OF PAEDIATRICS	473	1	1778	Zone 3
HONG KONG MEDICAL JOURNAL	474	1	1779	Zone 3
HORTICULTURAL SCIENCE \& TECHNOLOGY	475	1	1780	Zone 3
IEEE ELECTRON DEVICE LETTERS	476	1	1781	Zone 3
INDIAN JOURNAL OF GEO-MARINE SCIENCES	477	1	1782	Zone 3
INDIAN JOURNAL OF OPHTHALMOLOGY	478	1	1783	Zone 3
INDIAN JOURNAL OF OTOLARYNGOLOGY AND HEAD \& NECK SURGERY	479	1	1784	Zone 3
INFORMATION PROCESSING \& MANAGEMENT	480	1	1785	Zone 3
INSIGHTS INTO IMAGING	481	1	1786	Zone 3
INTEGRATIVE CANCER THERAPIES	482	1	1787	Zone 3
INTERACTIVE CARDIOVASCULAR AND THORACIC SURGERY	483	1	1788	Zone 3
INTERNATIONAL DAIRY JOURNAL	484	1	1789	Zone 3
INTERNATIONAL FORUM OF ALLERGY \& RHINOLOGY	485	1	1790	Zone 3
INTERNATIONAL JOURNAL OF ACAROLOGY	486	1	1791	Zone 3
INTERNATIONAL JOURNAL OF ADHESION AND ADHESIVES	487	1	1792	Zone 3
INTERNATIONAL JOURNAL OF CARDIOVASCULAR IMAGING	488	1	1793	Zone 3
INTERNATIONAL JOURNAL OF CHEMICAL REACTOR ENGINEERING	489	1	1794	Zone 3
INTERNATIONAL JOURNAL OF DEVELOPMENTAL BIOLOGY	490	1	1795	Zone 3
INTERNATIONAL JOURNAL OF ENERGY RESEARCH	491	1	1796	Zone 3
INTERNATIONAL JOURNAL OF ENVIRONMENTAL RESEARCH AND PUBLIC HEALTH	492	1	1797	Zone 3
INTERNATIONAL JOURNAL OF EXPERIMENTAL PATHOLOGY	493	1	1798	Zone 3
INTERNATIONAL JOURNAL OF FOOD SCIENCE AND TECHNOLOGY	494	1	1799	Zone 3
INTERNATIONAL JOURNAL OF GYNECOLOGICAL CANCER	495	1	1800	Zone 3
INTERNATIONAL JOURNAL OF HYDROGEN ENERGY	496	1	1801	Zone 3
INTERNATIONAL JOURNAL OF MATERIALS RESEARCH	497	1	1802	Zone 3
INTERNATIONAL JOURNAL OF MINERALS METALLURGY AND MATERIALS	498	1	1803	Zone 3
INTERNATIONAL JOURNAL OF OPHTHALMOLOGY	499	1	1804	Zone 3
INTERNATIONAL JOURNAL OF SYSTEMATIC AND EVOLUTIONARY MICROBIOLOGY	500	1	1805	Zone 3
INTERNATIONAL JOURNAL OF WOMENS HEALTH	501	1	1806	Zone 3
INVESTIGATIVE OPHTHALMOLOGY \& VISUAL SCIENCE	502	1	1807	Zone 3
IRANIAN JOURNAL OF PEDIATRICS	503	1	1808	Zone 3
IRANIAN JOURNAL OF RADIOLOGY	504	1	1809	Zone 3
IRANIAN RED CRESCENT MEDICAL JOURNAL	505	1	1810	Zone 3
IRISH JOURNAL OF MEDICAL SCIENCE	506	1	1811	Zone 3
ISCIENCE	507	1	1812	Zone 3
ISRAEL MEDICAL ASSOCIATION JOURNAL	508	1	1813	Zone 3
JAMA OPHTHALMOLOGY	509	1	1814	Zone 3
JAPANESE JOURNAL OF OPHTHALMOLOGY	510	1	1815	Zone 3
JOURNAL DER DEUTSCHEN DERMATOLOGISCHEN GESELLSCHAFT	511	1	1816	Zone 3
JOURNAL OF ADVANCED RESEARCH	512	1	1817	Zone 3
JOURNAL OF ALTERNATIVE AND COMPLEMENTARY MEDICINE	513	1	1818	Zone 3
JOURNAL OF ARTHROPLASTY	514	1	1819	Zone 3
JOURNAL OF BIOLOGICAL PHYSICS	515	1	1820	Zone 3
JOURNAL OF BIOMECHANICS	516	1	1821	Zone 3
JOURNAL OF CERAMIC SCIENCE AND TECHNOLOGY	517	1	1822	Zone 3
JOURNAL OF CHROMATOGRAPHY A	518	1	1823	Zone 3
JOURNAL OF CHROMATOGRAPHY B-ANALYTICAL TECHNOLOGIES IN THE BIOMEDICAL AND LIFE SCIENCES	519	1	1824	Zone 3
JOURNAL OF CLINICAL AND EXPERIMENTAL NEUROPSYCHOLOGY	520	1	1825	Zone 3
JOURNAL OF CLINICAL ENDOCRINOLOGY \& METABOLISM	521	1	1826	Zone 3
JOURNAL OF CLINICAL INVESTIGATION	522	1	1827	Zone 3
JOURNAL OF CLINICAL NEUROSCIENCE	523	1	1828	Zone 3
JOURNAL OF CLINICAL PHARMACY AND THERAPEUTICS	524	1	1829	Zone 3
JOURNAL OF COSMETIC DERMATOLOGY	525	1	1830	Zone 3
JOURNAL OF CUTANEOUS MEDICINE AND SURGERY	526	1	1831	Zone 3
JOURNAL OF CUTANEOUS PATHOLOGY	527	1	1832	Zone 3
JOURNAL OF ELECTRON MICROSCOPY	528	1	1833	Zone 3
JOURNAL OF ENDOUROLOGY	529	1	1834	Zone 3
JOURNAL OF ENDOVASCULAR THERAPY	530	1	1835	Zone 3
JOURNAL OF EUKARYOTIC MICROBIOLOGY	531	1	1836	Zone 3
JOURNAL OF FLUORESCENCE	532	1	1837	Zone 3
JOURNAL OF FOOD AGRICULTURE \& ENVIRONMENT	533	1	1838	Zone 3
JOURNAL OF FOOT \& ANKLE SURGERY	534	1	1839	Zone 3
JOURNAL OF FUNCTIONAL FOODS	535	1	1840	Zone 3
JOURNAL OF GYNECOLOGY OBSTETRICS AND HUMAN REPRODUCTION	536	1	1841	Zone 3
JOURNAL OF HARD TISSUE BIOLOGY	537	1	1842	Zone 3
JOURNAL OF HAZARDOUS MATERIALS	538	1	1843	Zone 3
JOURNAL OF HEPATOLOGY	539	1	1844	Zone 3
JOURNAL OF HUAZHONG UNIVERSITY OF SCIENCE AND TECHNOLOGY-MEDICAL SCIENCES	540	1	1845	Zone 3
JOURNAL OF HUMAN NUTRITION AND DIETETICS	541	1	1846	Zone 3
JOURNAL OF IMMUNOLOGY	542	1	1847	Zone 3
JOURNAL OF IMMUNOLOGY RESEARCH	543	1	1848	Zone 3
JOURNAL OF INORGANIC AND ORGANOMETALLIC POLYMERS AND MATERIALS	544	1	1849	Zone 3
JOURNAL OF LEUKOCYTE BIOLOGY	545	1	1850	Zone 3
JOURNAL OF LIQUID CHROMATOGRAPHY \& RELATED TECHNOLOGIES	546	1	1851	Zone 3
JOURNAL OF MACROMOLECULAR SCIENCE PART A-PURE AND APPLIED CHEMISTRY	547	1	1852	Zone 3
JOURNAL OF MATERIALS CHEMISTRY	548	1	1853	Zone 3
JOURNAL OF MATERIALS CHEMISTRY A	549	1	1854	Zone 3
JOURNAL OF MATERIALS CHEMISTRY B	550	1	1855	Zone 3
JOURNAL OF MATERIALS RESEARCH	551	1	1856	Zone 3
JOURNAL OF MATERIALS SCIENCE-MATERIALS IN ELECTRONICS	552	1	1857	Zone 3
JOURNAL OF MATERNAL-FETAL \& NEONATAL MEDICINE	553	1	1858	Zone 3
JOURNAL OF MOLECULAR CATALYSIS B-ENZYMATIC	554	1	1859	Zone 3
JOURNAL OF MOLECULAR HISTOLOGY	555	1	1860	Zone 3
JOURNAL OF MOLECULAR STRUCTURE	556	1	1861	Zone 3
JOURNAL OF NANOBIOTECHNOLOGY	557	1	1862	Zone 3
JOURNAL OF NANOMATERIALS	558	1	1863	Zone 3
JOURNAL OF NATURAL MEDICINES	559	1	1864	Zone 3
JOURNAL OF NEUROLOGICAL SURGERY PART B-SKULL BASE	560	1	1865	Zone 3
JOURNAL OF PAEDIATRICS AND CHILD HEALTH	561	1	1866	Zone 3
JOURNAL OF PATHOLOGY	562	1	1867	Zone 3
JOURNAL OF PEDIATRIC GASTROENTEROLOGY AND NUTRITION	563	1	1868	Zone 3
JOURNAL OF PEDIATRIC ONCOLOGY NURSING	564	1	1869	Zone 3
JOURNAL OF PEDIATRIC OPHTHALMOLOGY \& STRABISMUS	565	1	1870	Zone 3
JOURNAL OF PEDIATRIC ORTHOPAEDICS-PART B	566	1	1871	Zone 3
JOURNAL OF PEDIATRIC UROLOGY	567	1	1872	Zone 3
JOURNAL OF PERSONALIZED MEDICINE	568	1	1873	Zone 3
JOURNAL OF PHARMACEUTICAL AND BIOMEDICAL ANALYSIS	569	1	1874	Zone 3
JOURNAL OF PHARMACOLOGICAL SCIENCES	570	1	1875	Zone 3
JOURNAL OF PHARMACY AND PHARMACOLOGY	571	1	1876	Zone 3
JOURNAL OF PHOTOPOLYMER SCIENCE AND TECHNOLOGY	572	1	1877	Zone 3
JOURNAL OF PHYCOLOGY	573	1	1878	Zone 3
JOURNAL OF PHYSICAL CHEMISTRY C	574	1	1879	Zone 3
JOURNAL OF PHYSICS AND CHEMISTRY OF SOLIDS	575	1	1880	Zone 3
JOURNAL OF PHYSICS D-APPLIED PHYSICS	576	1	1881	Zone 3
JOURNAL OF SOL-GEL SCIENCE AND TECHNOLOGY	577	1	1882	Zone 3
JOURNAL OF STOMATOLOGY ORAL AND MAXILLOFACIAL SURGERY	578	1	1883	Zone 3
JOURNAL OF STRENGTH AND CONDITIONING RESEARCH	579	1	1884	Zone 3
JOURNAL OF TAIBAH UNIVERSITY FOR SCIENCE	580	1	1885	Zone 3
JOURNAL OF THE AMERICAN ACADEMY OF ORTHOPAEDIC SURGEONS	581	1	1886	Zone 3
JOURNAL OF THE AMERICAN COLLEGE OF CARDIOLOGY	582	1	1887	Zone 3
JOURNAL OF THE AMERICAN MEDICAL INFORMATICS ASSOCIATION	583	1	1888	Zone 3
JOURNAL OF THE AMERICAN OIL CHEMISTS SOCIETY	584	1	1889	Zone 3
JOURNAL OF THE AMERICAN SOCIETY FOR MASS SPECTROMETRY	585	1	1890	Zone 3
JOURNAL OF THE BELGIAN SOCIETY OF RADIOLOGY	586	1	1891	Zone 3
JOURNAL OF THE ENERGY INSTITUTE	587	1	1892	Zone 3
JOURNAL OF THE EUROPEAN ACADEMY OF DERMATOLOGY AND VENEREOLOGY	588	1	1893	Zone 3
JOURNAL OF THE EUROPEAN CERAMIC SOCIETY	589	1	1894	Zone 3
JOURNAL OF THE MECHANICAL BEHAVIOR OF BIOMEDICAL MATERIALS	590	1	1895	Zone 3
JOURNAL OF THROMBOSIS AND HAEMOSTASIS	591	1	1896	Zone 3
JOURNAL OF THROMBOSIS AND THROMBOLYSIS	592	1	1897	Zone 3
JOURNAL OF TROPICAL FOREST SCIENCE	593	1	1898	Zone 3
KNEE SURGERY SPORTS TRAUMATOLOGY ARTHROSCOPY	594	1	1899	Zone 3
LIBYAN JOURNAL OF MEDICINE	595	1	1900	Zone 3
LOW TEMPERATURE PHYSICS	596	1	1901	Zone 3
LWT-FOOD SCIENCE AND TECHNOLOGY	597	1	1902	Zone 3
LYMPHATIC CONTINUUM REVISITED	598	1	1903	Zone 3
MACROMOLECULAR CHEMISTRY AND PHYSICS	599	1	1904	Zone 3
MACROMOLECULAR RESEARCH	600	1	1905	Zone 3
MACROMOLECULES	601	1	1906	Zone 3
MAGNETIC RESONANCE IMAGING CLINICS OF NORTH AMERICA	602	1	1907	Zone 3
MATERIA-RIO DE JANEIRO	603	1	1908	Zone 3
MATERIALI IN TEHNOLOGIJE	604	1	1909	Zone 3
MATERIALS CHEMISTRY AND PHYSICS	605	1	1910	Zone 3
MATERIALS CHEMISTRY FRONTIERS	606	1	1911	Zone 3
MATERIALS TODAY	607	1	1912	Zone 3
MATERIALS TODAY BIO	608	1	1913	Zone 3
MATERIALS TODAY COMMUNICATIONS	609	1	1914	Zone 3
MATRIX BIOLOGY	610	1	1915	Zone 3
MAYO CLINIC PROCEEDINGS	611	1	1916	Zone 3
MEDCHEMCOMM	612	1	1917	Zone 3
MEDICAL HYPOTHESES	613	1	1918	Zone 3
MEDICAL ONCOLOGY	614	1	1919	Zone 3
MEDICAL PHYSICS	615	1	1920	Zone 3
MEDICAL ULTRASONOGRAPHY	616	1	1921	Zone 3
MENOPAUSE-THE JOURNAL OF THE MENOPAUSE SOCIETY	617	1	1922	Zone 3
METABOLIC ENGINEERING	618	1	1923	Zone 3
METABOLITES	619	1	1924	Zone 3
MICROBIOLOGICAL RESEARCH	620	1	1925	Zone 3
MICROSCOPY AND MICROANALYSIS	621	1	1926	Zone 3
MINERVA ANESTESIOLOGICA	622	1	1927	Zone 3
MINERVA PEDIATRICS	623	1	1928	Zone 3
MOLECULAR CANCER THERAPEUTICS	624	1	1929	Zone 3
MOLECULAR CATALYSIS	625	1	1930	Zone 3
MOLECULAR MICROBIOLOGY	626	1	1931	Zone 3
NAGOYA JOURNAL OF MEDICAL SCIENCE	627	1	1932	Zone 3
NANOMEDICINE	628	1	1933	Zone 3
NANOTECHNOLOGY	629	1	1934	Zone 3
NEPHROLOGY DIALYSIS TRANSPLANTATION	630	1	1935	Zone 3
NEUROGASTROENTEROLOGY AND MOTILITY	631	1	1936	Zone 3
NEUROPATHOLOGY	632	1	1937	Zone 3
NEUROSCIENCE LETTERS	633	1	1938	Zone 3
NEUROSURGERY	634	1	1939	Zone 3
NIGERIAN JOURNAL OF CLINICAL PRACTICE	635	1	1940	Zone 3
NPJ CLEAN WATER	636	1	1941	Zone 3
OBSTETRICS AND GYNECOLOGY	637	1	1942	Zone 3
OCULAR IMMUNOLOGY AND INFLAMMATION	638	1	1943	Zone 3
OPEN FORUM INFECTIOUS DISEASES	639	1	1944	Zone 3
OPHTHALMOLOGY	640	1	1945	Zone 3
OPTICS AND LASER TECHNOLOGY	641	1	1946	Zone 3
OPTICS EXPRESS	642	1	1947	Zone 3
OPTICS LETTERS	643	1	1948	Zone 3
OPTO-ELECTRONIC ADVANCES	644	1	1949	Zone 3
ORAL DISEASES	645	1	1950	Zone 3
ORGANIC LETTERS	646	1	1951	Zone 3
ORGANOMETALLICS	647	1	1952	Zone 3
ORL-JOURNAL FOR OTO-RHINO-LARYNGOLOGY AND ITS RELATED SPECIALTIES	648	1	1953	Zone 3
ORTHOPEDIC CLINICS OF NORTH AMERICA	649	1	1954	Zone 3
PAIN PHYSICIAN	650	1	1955	Zone 3
PARASITOLOGY RESEARCH	651	1	1956	Zone 3
PARTICLE \& PARTICLE SYSTEMS CHARACTERIZATION	652	1	1957	Zone 3
PARTICULATE SCIENCE AND TECHNOLOGY	653	1	1958	Zone 3
PEDIATRIC ANESTHESIA	654	1	1959	Zone 3
PEDIATRIC ANNALS	655	1	1960	Zone 3
PEDIATRIC CLINICS OF NORTH AMERICA	656	1	1961	Zone 3
PEDIATRIC CRITICAL CARE MEDICINE	657	1	1962	Zone 3
PEDIATRIC EMERGENCY CARE	658	1	1963	Zone 3
PEDIATRIC PULMONOLOGY	659	1	1964	Zone 3
PEDIATRIC RESEARCH	660	1	1965	Zone 3
PEDIATRICS AND NEONATOLOGY	661	1	1966	Zone 3
PERIODICA POLYTECHNICA-CHEMICAL ENGINEERING	662	1	1967	Zone 3
PETROLEUM SCIENCE AND TECHNOLOGY	663	1	1968	Zone 3
PHARMACEUTICAL BIOLOGY	664	1	1969	Zone 3
PHLEBOLOGIE-ANNALES VASCULAIRES	665	1	1970	Zone 3
PHOTODERMATOLOGY PHOTOIMMUNOLOGY \& PHOTOMEDICINE	666	1	1971	Zone 3
PHOTODIAGNOSIS AND PHOTODYNAMIC THERAPY	667	1	1972	Zone 3
PHOTOMEDICINE AND LASER SURGERY	668	1	1973	Zone 3
PHYSICA STATUS SOLIDI-RAPID RESEARCH LETTERS	669	1	1974	Zone 3
PHYSICS LETTERS A	670	1	1975	Zone 3
PHYSICS OF FLUIDS	671	1	1976	Zone 3
PHYSIOLOGY AND MOLECULAR BIOLOGY OF PLANTS	672	1	1977	Zone 3
PLANT FOODS FOR HUMAN NUTRITION	673	1	1978	Zone 3
PLASTIC SURGERY	674	1	1979	Zone 3
POLYMER INTERNATIONAL	675	1	1980	Zone 3
PRESSE MEDICALE	676	1	1981	Zone 3
PROBIOTICS AND ANTIMICROBIAL PROTEINS	677	1	1982	Zone 3
PROCESS BIOCHEMISTRY	678	1	1983	Zone 3
PROCESSES	679	1	1984	Zone 3
PROMET-TRAFFIC \& TRANSPORTATION	680	1	1985	Zone 3
PROTEIN EXPRESSION AND PURIFICATION	681	1	1986	Zone 3
PURE AND APPLIED CHEMISTRY	682	1	1987	Zone 3
RARE METALS	683	1	1988	Zone 3
REACTIVE \& FUNCTIONAL POLYMERS	684	1	1989	Zone 3
REGIONAL ANESTHESIA AND PAIN MEDICINE	685	1	1990	Zone 3
RENEWABLE ENERGY	686	1	1991	Zone 3
RESEARCH AND PRACTICE IN THROMBOSIS AND HAEMOSTASIS	687	1	1992	Zone 3
RESPIRATORY PHYSIOLOGY \& NEUROBIOLOGY	688	1	1993	Zone 3
REVISTA BRASILEIRA DE CIENCIA DO SOLO	689	1	1994	Zone 3
RUSSIAN JOURNAL OF COORDINATION CHEMISTRY	690	1	1995	Zone 3
SAUDI MEDICAL JOURNAL	691	1	1996	Zone 3
SAUDI PHARMACEUTICAL JOURNAL	692	1	1997	Zone 3
SCANDINAVIAN JOURNAL OF PLASTIC AND RECONSTRUCTIVE SURGERY AND HAND SURGERY	693	1	1998	Zone 3
SCIENCE CHINA-CHEMISTRY	694	1	1999	Zone 3
SCIENCE OF THE TOTAL ENVIRONMENT	695	1	2000	Zone 3
SCIENCE SIGNALING	696	1	2001	Zone 3
SCIENCE TRANSLATIONAL MEDICINE	697	1	2002	Zone 3
SEMINARS IN ONCOLOGY	698	1	2003	Zone 3
SEMINARS IN OPHTHALMOLOGY	699	1	2004	Zone 3
SEMINARS IN ROENTGENOLOGY	700	1	2005	Zone 3
SEMINARS IN ULTRASOUND CT AND MRI	701	1	2006	Zone 3
SHOCK	702	1	2007	Zone 3
SINGAPORE MEDICAL JOURNAL	703	1	2008	Zone 3
SMART MATERIALS AND STRUCTURES	704	1	2009	Zone 3
SOIL \& TILLAGE RESEARCH	705	1	2010	Zone 3
SOIL SCIENCE SOCIETY OF AMERICA JOURNAL	706	1	2011	Zone 3
STRUCTURAL CONCRETE	707	1	2012	Zone 3
SUPERLATTICES AND MICROSTRUCTURES	708	1	2013	Zone 3
SURGICAL CLINICS OF NORTH AMERICA	709	1	2014	Zone 3
SURGICAL NEUROLOGY	710	1	2015	Zone 3
SURGICAL ONCOLOGY-OXFORD	711	1	2016	Zone 3
TECHNOLOGY IN CANCER RESEARCH \& TREATMENT	712	1	2017	Zone 3
THERAPEUTIC ADVANCES IN GASTROENTEROLOGY	713	1	2018	Zone 3
THORACIC AND CARDIOVASCULAR SURGEON	714	1	2019	Zone 3
THORACIC CANCER	715	1	2020	Zone 3
TOHOKU JOURNAL OF EXPERIMENTAL MEDICINE	716	1	2021	Zone 3
TOMOGRAPHY	717	1	2022	Zone 3
TOXICOLOGY AND APPLIED PHARMACOLOGY	718	1	2023	Zone 3
TRIALS	719	1	2024	Zone 3
TRIBOLOGY INTERNATIONAL	720	1	2025	Zone 3
TROPICAL BIOMEDICINE	721	1	2026	Zone 3
TUMORI JOURNAL	722	1	2027	Zone 3
TURKISH JOURNAL OF MEDICAL SCIENCES	723	1	2028	Zone 3
ULTRASOUND IN MEDICINE AND BIOLOGY	724	1	2029	Zone 3
ULTRASOUND QUARTERLY	725	1	2030	Zone 3
ULUSAL TRAVMA VE ACIL CERRAHI DERGISI-TURKISH JOURNAL OF TRAUMA \& EMERGENCY SURGERY	726	1	2031	Zone 3
VASA-JOURNAL OF VASCULAR DISEASES	727	1	2032	Zone 3
VASCULAR MEDICINE	728	1	2033	Zone 3
VIRCHOWS ARCHIV	729	1	2034	Zone 3
WIENER KLINISCHE WOCHENSCHRIFT	730	1	2035	Zone 3
WORLD JOURNAL OF CLINICAL CASES	731	1	2036	Zone 3
WORLD JOURNAL OF GASTROINTESTINAL SURGERY	732	1	2037	Zone 3
WORLD JOURNAL OF MICROBIOLOGY \& BIOTECHNOLOGY	733	1	2038	Zone 3
WOUND REPAIR AND REGENERATION	734	1	2039	Zone 3
WOUNDS-A COMPENDIUM OF CLINICAL RESEARCH AND PRACTICE	735	1	2040	Zone 3
