# Supplementary material for: Research trends and hotspots in sclerotherapy for vascular malformations: bibliometric and visual analyses
Source: Front Physiol. 2026 Jun 11;17:1861596. doi: 10.3389/fphys.2026.1861596 (PMC13293944; doi:10.3389/fphys.2026.1861596)
Supplement: Supplementary file 5 [file Table2.xlsx]

## Sheet: S2
Topic	Label	Prevalence	Documents	Top_Terms
Topic 5	Topic 5	0.067	167	benefit_patients; blood_cell; cleaned; details_complications; diesel_engine; elp; excellent_mechanical; exhaust; findings_indicate; lesions_included
Topic 15	Topic 15	0.067	75	anatomic_extent; assess_outcomes; binding_energy; crcs; cuii; currently_available; decreased_cm; dov_occlusion; engine_torque; interobserver_agreement
Topic 9	Topic 9	0.0669	108	adherence; aldehyde_dehydrogenase; aromatic_compounds; aucs; avms_dominant; cardiopulmonary_collapse; crvm; days_postinjection; encouraging; exceed
Topic 14	Topic 14	0.0669	77	anywhere_body; b_activation; biocarbon_particles; blood_cells; butyl; carbonate; collectively; dermoid_epidermoid; followup_assessment; gi_bleeding
Topic 2	Topic 2	0.0668	218	abdominal_wall; analogue_scale; answered; birth_grow; cases_case; ct_imaging; electrode_materials; feasibility_efficacy; fluorinated_alcohol; forest
Topic 3	Topic 3	0.0668	186	cell_model; cement; combination_agents; correlates; dpmns; foam_treatment; kla; lad; maletofemale_ratio; notable
Topic 7	Topic 7	0.0667	135	c_degrees; cavernous_haemangiomas; cdpositive; ceramics; changes_lesion; debulking_surgery; gentle; indicative; iodinated; ktfm
Topic 10	Topic 10	0.0667	94	age_ranged; apj; artificial_intelligence; concordance; embolization_therapy; ethanol_ethanolamine; ethanolfed_mice; inducible; lactate_dehydrogenase; materials_retrospectively
Topic 8	Topic 8	0.0666	118	adjacent_bone; alone_patients; broad_application; congenital_peripheral; curettage_sclerotherapy; embolization_excision; highly_conductive; hydrogel_containing; kpa; malformations_diagnosed
Topic 13	Topic 13	0.0666	83	alcohol_sodium; assembled; attributable; centres; cof_membranes; cpbf; cx_cx; days_mean; diagnostic_challenge; elucidate
Topic 6	Topic 6	0.0665	139	alphaglucosidase; axillary_lymphatic; cetane_index; complications_identified; comprehensive_treatment; damage_surrounding; glomus; greater_cm; licensed; necrosis_healed
Topic 12	Topic 12	0.0665	74	apn; aspiration_volume; azospira; bloodstream; challenging_due; dlrn; ecdus; eight_children; heparin; lms_infants
Topic 11	Topic 11	0.0664	80	additive; animal_models; avm_head; biochar; diagnosis_venous; ethanol_level; fluoroalkyl_endcapped; fo_membrane; fw_samples; item_short
Topic 1	Topic 1	0.0663	227	alpha_axis; alveolar; bath; bhif; cell_viability; efficacy_treating; fruit_peel; group_difference; licap; mdscs
Topic 4	Topic 4	0.0663	147	car; ceo; change_lesion; chemotherapeutic; chi_respectively; combined_lesions; effects_associated; fibroblast; foam_sclerosing; foam_sts
